# Supplementary material for: PIF4 Promotes Expression of LNG1 and LNG2 to Induce Thermomorphogenic Growth in Arabidopsis
Source: Front Plant Sci. 2017 Jul 25;8:1320. doi: 10.3389/fpls.2017.01320 (PMC5524824; doi:10.3389/fpls.2017.01320)
Supplement: Supplementary file 1 [file Table_1.XLSX]

## Sheet: Sheet1
Supplementary Table 1. Primer list for qRT-PCR and ChIP-PCR assays
qRT-PCR
Gene	Forward	Reverse
PP2A	TATCGGATGACGATTCTTCGTGCAG	GCTTGGTCGACTATCGGAATGAGAG
PIF4	GCCAAAACCCGGTACAAAACCA	CGCCGGTGAACTAAATCTCAACATC
YUC8	AAACGCTCAAGGGGTTCTCTTCG	CACGCACAACACCCTTTGATTCG
IAA19	GGTGACAACTGCGAATACGTTACCA	CCCGGTAGCATCCGATCTTTTCA
IAA29	AAACAGCGTTTGTTTGCCTTGAATG	TGGCCATCCAACAACTTCGCTAT
LNG1	CATTATCCACCGAGACGTGTCACC	CATTGTCACTTGCTTTGCCTGAAG
LNG2	AAGAGGAGGATGCCTTACGTTCTG	TCTGCACCTTCTTCAGGTGAGC
LNG3	CAC CCG TGA AGA CAC AAG GTA ATG	ACT GTA TGC TGG ATT CCA CTG GTC
LNG4	AAT CCA AGC TAG TGA AGG CAG TG	ACT GGT CCT CCT CGC AAT GTT C
ChIP-PCR
Gene	Forward	Reverse
PP2A	CGGCTTTCATGATTCCCTCT	GCCTTAAGCTCCGTTTCCTACTT
UBC30	CAAATCCAAAACCCTAGAAACCGAA	AACGACGAAGATCAAGAACTGGGAA
LNG1a	TCCATGTGGACAAAATAATGTG	AATATTCTGCTGTCTGTCTCTGAC
LNG2b	GCATGTGAATCATTCAACATTAAGG	AAACCCTCAAATCAACCAAGAC
LNG2c	GTTAGCCTTACACATCCATGTGA	ACAAACTCCACATGCACATG
LNG3	CTGACACAGAGGTCACATGCAT	TCTACATCTCACAAAAGCATGTG
LNG4a	CCAACTACTAAAGGCTAAAGCATG	AAACAGGTTGATAGAATCACATGC
LNG4b	CTAGAAGACAGAAGTCACATGCAG	CTCTCAAATCATGAATCCATGTG
